# Supplementary material for: Colour Variation in the Crocodile Lizard (Shinisaurus crocodilurus) and Its Relationship to Individual Quality
Source: Biology (Basel). 2022 Sep 4;11(9):1314. doi: 10.3390/biology11091314 (PMC9495974; doi:10.3390/biology11091314)
Supplement: Supplementary file 1 [file biology-11-01314-s001.zip]

Archive with 1 entries (1 files):
- biology-1890652-supplementary.pdf
